# Supplementary material for: Design of Potent and Salt-Insensitive Antimicrobial Branched Peptides
Source: Polymers (Basel). 2023 Aug 29;15(17):3594. doi: 10.3390/polym15173594 (PMC10489980; doi:10.3390/polym15173594)
Supplement: Supplementary file 1 [file polymers-15-03594-s001.zip]

Archive with 1 entries (1 files):
- polymers-2556065-supplementary.pdf
